# Supplementary material for: Predictors of Suicide Risk and Mental Health Outcomes among Hong Kong Veterinarians: A Cross-Sectional Study
Source: Behav Sci (Basel). 2023 Sep 15;13(9):770. doi: 10.3390/bs13090770 (PMC10526002; doi:10.3390/bs13090770)
Supplement: Supplementary file 1 [file behavsci-13-00770-s001.zip]

Archive with 1 entries (1 files):
- behavsci-2552068-supplementary.pdf
